# Supplementary material for: O-GlcNAc transferase plays a non-catalytic role in C. elegans male fertility
Source: PLoS Genet. 2022 Nov 16;18(11):e1010273. doi: 10.1371/journal.pgen.1010273 (PMC9710795; doi:10.1371/journal.pgen.1010273)
Supplement: S1 Table — (XLSX) [file pgen.1010273.s009.xlsx]

## Sheet: 1A
him-5	N2	ogt-1(jah01); him-5	ogt-1(ok430); him-5	ogt-1(ok1474); him-5	oga-1(av82); him-5	oga-1(ok1207); him-5	fem-1 only
46	1	2	2	0	75	123	0
139	9	0	0	0	53	117	0
82	15	0	0	0	0	108	0
70	40	0	0	0	101		0
124	12	3	0	1	9	138	0
7	151	0		71	137	73	0
16	150	39	26	12	112	4	0
			28	0	117	40	0
49	145	0	22	2	19	94	0
22	139	16	7	0		32	0
145	124	141	5	80	141	34	0
138	161	103	47	1	133	102	0
100	145	99	26	0	159	33	0
162	48	83	70	11		83	0
61	157	40	20	6	135	50	0
		0	122	0	37	66	0
117	91	0	65	0	37	52	0
169	152	38	34	0	36	99	0
100	84	0	59	60	53	95	0
120	139	0	155	4	23	109	0
173	209	0	127	38	149	68	0
49	83	0	44	126	46	150	0
	161	0	40	43	59		0
123	132	0	33	23	61	42	0
67	148	0	25	81	106	133	0
126	149	0	21	0	177	118	0
56	83	0	0	18	0	113	0
156	155	0	4	0	128	122	0
96	128	0	0	0	79		0
107	4	0	9	13	154	107	0
98	60	0	32	120	175	40	0
133	64	0	16	40	102	119	0
136	83	0	38	18	156	118	0
89	106	0	7	12	8	88	0
45	176	0	90	94	55	69	0
146	157	9	56	27	152	34	0
118	144	30	108	0	184	77	0
61	2	46	4	0	113	29	0
94	162	5	31	0	89	70	0
139	11	22	36	1	141	36	0
3	139	0	0	0		67	0
2	147	0	0	0	99	46	0
58	60	14	0	0	118	76	0
4	104	0	1	0	66	122	0
54	68	0	0	0	87	107	0
21	136	51	34	149	40	173	0
48	137	65	10	4		72	0
65	86	121	20	75		140	0
9	85	109	12	58	52	92	0
57	70	35	46	45	72	78	0
123	146	68	66	0	137
139	88		67	92	130	146
66	134	0	61	4	118	154
18	118	0	134	88	153
109	87	0	33	40	112	1
173	166	0			165
107	132	0			154
187	126	0			158
156	159	0			88
56		61			115
106
147
60
135
46
133
122
80
150
142

## Sheet: 1B
WT	ogt-1	ogt-1(fosmid) #1	ogt-1(fosmid) #2	eft-3p::ogt-1 #1	eft-3p::ogt-1 #2	ges-1p::ogt-1	rgef-1p::ogt-1 #1	rgef-1p::ogt-1 #2	unc-119p::ogt-1	dpy-7p::ogt-1
51	1	125	133	0	122	36	110	107	1	71
124	45	65	103	0	75	89	147	62	2	38
98	10	126	60	57	79	26	132	6	20	21
116	55	145	144	105	1	12	145	4	40	9
57	0	124	67	31	85	49	47	105	0	23
85	0	74	116	5	56	7	64	0	0	33
2	31	92	109	84	64	11	12	0	1	47
107	0	107	106	125	63	37	68	74	2	18
87	80	111	134	58	7	37	5	58	43	40
146	9	131	86	139	80	12	101	72	63	80
144	78	113	103	111	67	26	49	26	29	115
126	109	107	122	95	22	2	119	64	15	51
104	21	126	122	127	52	13	129	40	9	33
100	76	123	67	101	1	1	96	2	5	67
89	91	82	191	65	0	18	67	0	0	12
92	0	127	170	75	0	54	57	45	0	27
130	0	134	149	106	46	71	61	96	130	109
88	8	118	122	141	2	0	25	55	102	126
80	0	117	140	73	26	0	38	42	130	72
1	0	123	160	40	60	64	28	5	10	102
87	82	148	171	96	124	61	70	0	74	96
97	128	101	174	59	15	53	46	0	0	46
149	31	89	167	23	9	122	52	0	2	107
147	42	40	163	15	80	72	38	0	50	54
138	100	156	160	113	4	132	2	89	59	136
53	6	135	181	107	10	17	12	19	10	107
125	72	175	163	121	12	37	134	52	128	76
133	0	112	188	136	18	117	21	85	91	87
122	110	145	160	146	107	0	39	136	112	103
80	0	160	80	59	107	36	11	0	0	126
150	0	17	48	37	127	133	126	61	86	132
142	0	81	76	132	132	101	37	0	112	140
106	0	89	14	151	74	30	9	68	127	150
147	98	103	19	100	18	103	43	136	93	86
60	0	60	76	66	40	118	5	4	85	104
135	66	130	9	65	132	18	2	9	114	41
46	151	35	35	29	55	68		47	96	136
122	6	126	46	158	35	0		130	4	133
98	83	104	34	29	37	67		39	130	48
112	29	49		100	1	51		25	110	123
134	0	10		53	6	0		48	0	131
97	123	126		39	77	0		97	0	122
167	98	62		5	66	1		46	42	129
141	119	61		111		0		52	87	129
179	87	136		93		0		0	13	103
156	105			63		109		7	5	140
156	60			109		63		102	62	76
10	7			90		105		73	103	114
108	1			36		1		0	90	81
20	82			41		53			4	82
81	125			67		1			28
105	18			9		25			82
148	77			94		58			122
144	4			75		3			94
93	0			84		52			53
163	0			140		0
158	0			109		0
147	0					0
140	0					0
146	59					0
134	0
150	0
120	0
52	99
137	1
136	79
170	0
89	5
13	14
135	8
117	19
112	0
90	20
110	73
136	56
128	148
40	0
39	0
112	0
54	0
93	1
13	151
67	142
74	2
71	44
52	117
37	42
114	0
163	22
128	47
146	12
163	0
144	45
145	3
103	4
101	5
15	0
99	130
151	72
139	1
125	77
53
49
150
50
66
124

## Sheet: 1E
him-5	ogt-1	hlh-3p::ogt-1 #1	hlh-3p::ogt-1 #2
123	0	3	36
68	0	1	0
80	0	1	148
81	0	2	36
121	0	0	3
54	0	0	4
0	0	0	11
0	0	0	2
1	0	0	0
21	0	0	6
133	1	0	56
163	0	0	46
134	0	0	41
189	0	0	70
49	0	0	132
3	0	125	151
7	0	28	4
2	0	146	13
15	0	44	4
30	0	0	20
167	16	0	9
133	29	0	124
143	17	0	48
91	0	0	11
176	0	79	64
151	0	13	3
148	0	7	40
66	0	28	64
125	0	47	0
68	0	154	0
		151	0
		134	0
		120	0
		2	0
		3	155
		0	81
		0	73
		0	42
		0	137
			36
			155
			20
			19
			15
			4
			1
			0
			0
			0
