# Supplementary material for: O-GlcNAc transferase plays a non-catalytic role in C. elegans male fertility
Source: PLoS Genet. 2022 Nov 16;18(11):e1010273. doi: 10.1371/journal.pgen.1010273 (PMC9710795; doi:10.1371/journal.pgen.1010273)
Supplement: S2 Table — (XLSX) [file pgen.1010273.s010.xlsx]

## Sheet: 2A
him-5 X unc-39						ogt-1;him-5 X unc-39
ID	Unc	Non-Unc	Tot	%Non-Unc		ID	Unc	Non-Unc	Tot	%Non-Unc
1						1	1	152	153	99.3464
2						2	16	51	67	76.1194
3						3
4						4
5						5	1	20	21	95.2381
6	0	47	47	100		6
7						7
8	4	84	88	95.4545		8
9	0	100	100	100		9
10						10
11	0	85	85	100		11	34	0	34	0
12						12
13	3	50	53	94.3396		13	52	6	58	10.3448
14						14
15						15
16						16
17						17	40	23	63	36.5079
18						18	2	111	113	98.2301
19						19	70	6	76	7.89474
20						20	5	0	5	0
21						21
22						22	46	3	49	6.12245
23	0	9	9	100		23	75	2	77	2.5974
24	0	54	54	100		24
25						25
26	3	75	78	96.1538		26
27						27
28	0	68	68	100		28
29	1	93	94	98.9362		29
30						30	0	26	26	100
31						31
32						32
33						33
34	0	64	64	100		34
35						35
36	9	78	87	89.6552		36
37						37
38						38
39	0	147	147	100		39	0	160	160	100
40	5	95	100	95		40
41						41	2	89	91	97.8022
42						42	30	82	112	73.2143
43	2	165	167	98.8024		43	20	12	32	37.5
44						44
45						45
46	0	110	110	100		46	34	100	134	74.6269
47	0	57	57	100		47	25	40	65	61.5385
48						48
49						49
50						50
51	0	51	51	100		51
52	0	121	121	100		52	100	0	100	0
53						53
54						54
55						55
56						56	16	110	126	87.3016
57						57
58						58	15	95	110	86.3636
59						59
60						60
61						61	41	62	103	60.1942
62						62
63	0	43	43	100		63	39	0	39	0
64	0	63	63	100		64
65						65	26	2	28	7.14286
66						66	3	110	113	97.3451
67						67	6	100	106	94.3396
68						68
69						69
70						70
71						71	30	88	118	74.5763
72						72	8	34	42	80.9524
73						73	9	45	54	83.3333
74						74
75	0	119	119	100		75
76						76
77						77
78						78
79						79
80						80	13	106	119	89.0756
81	4	20	24	83.3333		81	35	132	167	79.0419
82						82	4	48	52	92.3077
83						83
84						84
85						85
86						86
87						87	3	101	104	97.1154
88						88
89	0	17	17	100		89	4	55	59	93.2203
90						90
91						91
92	3	129	132	97.7273		92
93						93	0	124	124	100
94	68	0	68	0		94
95						95
96	0	13	13	100		96	0	1	1	100
97						97	6	83	89	93.2584
98						98	32	0	32	0
99						99
100						100
101						101	4	60	64	93.75
102	0	87	87	100		102	38	7	45	15.5556
103	0	64	64	100		103
104	0	16	16	100		104
105						105
106	0	59	59	100		106	32	0	32	0
107						107	3	21	24	87.5
108						108	7	58	65	89.2308
109						109
110						110	2	24	26	92.3077
111						111	35	1	36	2.77778
112						112	0	18	18	100
113	3	126	129	97.6744		113
114						114	25	0	25	0
115						115	0	15	15	100
116	4	72	76	94.7368		116	12	48	60	80
117						117
118						118
119	11	19	30	63.3333		119
120						120	6	31	37	83.7838
121	10	87	97	89.6907		121
122						122	15	46	61	75.4098
123						123	1	14	15	93.3333
124	1	20	21	95.2381		124
125						125
126	0	57	57	100		126	1	0	1	0
127						127
128						128	6	0	6	0
129						129
130						130
131						131	49	10	59	16.9492
132						132
133						133	1	18	19	94.7368
134						134
135						135
Blank rows are censored data due to death of hermaphrodite during the experiment.

## Sheet: 2B
WT male X fem-1 (no anesthesia)	WT male X fem-1 (+ anesthesia)	ogt-1 male X fem-1 (no anesthesia)	ogt-1 male X fem-1 (+ anesthesia)
133	0	0	16
16	0	0	35
39	133	0	133
54	135	0	61
58	34	0	46
1	49	0	11
75	98	0	4
2	75	0	2
147	10	0	28
3	120	0	74
110	106	0	18
71	74	3	0
111	4	31	21
126	2	2	26
122	104	44	0
79	67	0	0
65	31	0	0
56	53	0	0
76	96	0	14
54	63	0	61
24	30	0	40
1	155	0	5
4	149	0	27
23	123	37	88
85	47	134	15
61	92	61	16
77	102	1	7
134	86	13	27
73	53	117	98
16	108	38	112
5	71	4	112
126	94	31	31
104	66	3	8
125	114	8	71
118	78	36	78
124	39	2	118
94	92	41	139
83	79	33	1
128	101	44	44
63		23	25
86		86	50
109		34
121		22
153		92

## Sheet: 2C
	MT-labeled sperm present in fem-1 reproductive tract?
	Yes	No	%Yes
him-5	29	8	78.3784
ogt-1 ; him-5	8	28	22.2222

## Sheet: 2D
	WT	ogt-1
z-stack images counted using Imaris 3D puncta detection:
	340	1721
	1893	1975
	2521	1086
	2634	1800
	1990	566
z-stack images counted manually using ImageJ multiselect:
	995	442
	1041	869
	963	666
	1508	784
	1572	1613
	1577	606
	1264	498
	1165	660
	1680	1773
		487

## Sheet: S4
Total fluorescence of fem-1 reproductive tract after successful sperm transfer of indicated genotpe, with correction for background, with WT mean set to 1.
WT	ogt-1
2.83418	0.0390888
0.544731	0.083313
0.0543588	0.0925157
1.47858	0.0485603
1.22286	0.173395
1.71951	0.43436
0.246232	2.29047
0.623328	0.144761
0.189172	0.164519
0.290902	0.0479855
2.00734	1.13686
0.896585	0.00392647
0.892224	0.360956
	0.120174
	0.395517
	0.684024
