# Supplementary material for: O-GlcNAc transferase plays a non-catalytic role in C. elegans male fertility
Source: PLoS Genet. 2022 Nov 16;18(11):e1010273. doi: 10.1371/journal.pgen.1010273 (PMC9710795; doi:10.1371/journal.pgen.1010273)
Supplement: S3 Table — (XLSX) [file pgen.1010273.s011.xlsx]

## Sheet: Leaving(3B)
				Fig 3B
Leaving assay - all 9 experiments				At 24h	Leavers	Non-leavers	Total	%leaver
For Fig 3B				WT	112	70	182	61.5385		Test	Fisher's exact test
				ogt-1	70	112	182	38.4615		P value	<0.0001
2019-09-26	Males remaining			2019-10-04	Males remaining			2019-10-10	Males remaining			2019-10-18	Males remaining			2019-10-25	Males remaining			2019-10-31	Males remaining			2019-11-08	Males remaining			2019-11-21	Males remaining			2020-09-02	Males remaining
hour	WT	ogt-1		hour	WT	ogt-1		hour	WT	ogt-1		hour	WT	ogt-1		hour	WT	ogt-1		hour	WT	ogt-1		hour	WT	ogt-1		hour	WT	ogt-1		hour	WT	ogt-1
0	10	9		0	25	25		0	24	24		0	20	20		0	20	20		0	19	19		0	20	20		0	25	26		0	19	19
1	9	9		1	25	25		1	24	24		1	20	20		1	20	20						1				1				1	19	19
2	9	9		2	25	25		2	20	24		2	19	20		2	20	20						2				2				2	19	19
3	9	9		3	21	25		3	18	24		3	16	20		3	19	20		3	18	19		3	17	19		3	14	26		3	18	19
4	9	9		4	17	23		4	17	24		4	16	20		4	18	20						4	14	19		4	14	25		4	18	19
5	9	9		5	14	23		5	17	24		5	13	19		5	18	20						5	13	19		5	22	25		5	17	19
6	9	9		6	12	23		6	17	24		6	13	19		6	17	20						6	11	19		6				6	16	17
7	9	9		7	10	23		7	17	24		7	13	19		7	17	20		7	17	19		7	9	18		7				7	15	17
8	8	9		8	9	23		8	17	24		8	11	18		8	17	20						8				8				8	15	17
12				12	7	23		12				12	9	17		12								12				12				12	7	12
24	6	7		24	5	20		24	12	19		24	5	8		24	10	12		24	10	10		24	4	12		24	16	16		24	2	8

## Sheet: Leaving(S5 Fig)
Leaving assay - all 6 experiments with timepoints 0-8, 24.
For S5 Fig
																								S5 Fig
2019-09-26	Males remaining			2019-10-04	Males remaining			2019-10-10	Males remaining			2019-10-18	Males remaining			2019-10-25	Males remaining			2020-09-02	Males remaining			totals	Males remaining
hour	WT	ogt-1		hour	WT	ogt-1		hour	WT	ogt-1		hour	WT	ogt-1		hour	WT	ogt-1		hour	WT	ogt-1		hour	WT	WT(%)	ogt-1	ogt-1 (%)
0	10	9		0	25	25		0	24	24		0	20	20		0	20	20		0	19	19		0	118	1	117	1
1	9	9		1	25	25		1	24	24		1	20	20		1	20	20		1	19	19		1	117	0.991525	117	1
2	9	9		2	25	25		2	20	24		2	19	20		2	20	20		2	19	19		2	112	0.949153	117	1
3	9	9		3	21	25		3	18	24		3	16	20		3	19	20		3	18	19		3	101	0.855932	117	1
4	9	9		4	17	23		4	17	24		4	16	20		4	18	20		4	18	19		4	95	0.805085	115	0.982906
5	9	9		5	14	23		5	17	24		5	13	19		5	18	20		5	17	19		5	88	0.745763	114	0.974359
6	9	9		6	12	23		6	17	24		6	13	19		6	17	20		6	16	17		6	84	0.711864	112	0.957265
7	9	9		7	10	23		7	17	24		7	13	19		7	17	20		7	15	17		7	81	0.686441	112	0.957265
8	8	9		8	9	23		8	17	24		8	11	18		8	17	20		8	15	17		8	77	0.652542	111	0.948718
24	6	7		24	5	20		24	12	19		24	5	8		24	10	12		24	2	8		24	40	0.338983	74	0.632479
2019-09-26	Males remaining			2019-10-04	Males leaving			2019-10-10	Males remaining			2019-10-18	Males leaving			2019-10-25	Males remaining			2020-09-02	Males leaving
hour	WT	ogt-1		hour	WT	ogt-1		hour	WT	ogt-1		hour	WT	ogt-1		hour	WT	ogt-1		hour	WT	ogt-1
0	0	0		0	0	0		0	0	0		0	0	0		0	0	0		0	0	0
1	-1	0		1	0	0		1	0	0		1	0	0		1	0	0		1	0	0
2	0	0		2	0	0		2	-4	0		2	-1	0		2	0	0		2	0	0
3	0	0		3	-4	0		3	-2	0		3	-3	0		3	-1	0		3	-1	0
4	0	0		4	-4	-2		4	-1	0		4	0	0		4	-1	0		4	0	0
5	0	0		5	-3	0		5	0	0		5	-3	-1		5	0	0		5	-1	0
6	0	0		6	-2	0		6	0	0		6	0	0		6	-1	0		6	-1	-2
7	0	0		7	-2	0		7	0	0		7	0	0		7	0	0		7	-1	0
8	-1	0		8	-1	0		8	0	0		8	-2	-1		8	0	0		8	0	0
12				12	-2	0		12				12	-2	-1		12				12	-8	-5
24	-2	-2		24	-2	-3		24	-5	-5		24	-4	-9		24	-7	-8		24	-5	-4
remaining	6	7		remaining	5	20		remaining	12	19		remaining	5	8		remaining	10	12		remaining	1	8
1	1			3	1			2	1			2	1			3	1			3	1
8	1			3	1			2	1			3	1			4	1			5	1
24	1			3	1			2	1			3	1			6	1			6	1
24	1			3	1			2	1			3	1			24	1			7	1
24	0			4	1			3	1			5	1			24	1			12	1
24	0			4	1			3	1			5	1			24	1			12	1
24	0			4	1			4	1			5	1			24	1			12	1
24	0			4	1			24	1			8	1			24	1			12	1
24	0			5	1			24	1			8	1			24	1			12	1
24		1		5	1			24	1			12	1			24	1			12	1
24		1		5	1			24	1			12	1			24	0			12	1
24		0		6	1			24	1			24	1			24	0			12	1
24		0		6	1			24	0			24	1			24	0			24	1
24		0		7	1			24	0			24	1			24	0			24	1
24		0		7	1			24	0			24	1			24	0			24	1
24		0		8	1			24	0			24	0			24	0			24	1
24		0		12	1			24	0			24	0			24	0			24	1
24		0		12	1			24	0			24	0			24	0			24	0
				24	1			24	0			24	0			24	0			24	0
				24	1			24	0			24	0			24	0			6		1
				24	0			24	0			5		1		24		1		6		1
				24	0			24	0			8		1		24		1		12		1
				24	0			24	0			24		0		24		1		12		1
				24	0			24	0			24		0		24		1		12		1
				24	0			24		1		24		0		24		1		12		1
				4		1		24		1		24		0		24		1		12		1
				4		1		24		1		24		0		24		1		24		1
				24		1		24		1		24		0		24		1		24		1
				24		1		24		1		24		0		24		0		24		1
				24		1		24		0		24		0		24		0		24		1
				24		0		24		0		24		0		24		0		24		0
				24		0		24		0		24		0		24		0		24		0
				24		0		24		0		24		0		24		0		24		0
				24		0		24		0		24		0		24		0		24		0
				24		0		24		0		24		0		24		0		24		0
				24		0		24		0		24		0		24		0		24		0
				24		0		24		0		24		0		24		0		24		0
				24		0		24		0		24		0		24		0		24		0
				24		0		24		0		24		0		24		0
				24		0		24		0		24		0		24		0
				24		0		24		0
				24		0		24		0
				24		0		24		0
				24		0		24		0
				24		0		24		0
				24		0		24		0
				24		0		24		0
				24		0		24		0
				24		0
				24		0

## Sheet: Movement(3C)
WT	ogt-1
1.40161	0.416789
0.897362	0.764758
1.53683	1.33886
1.69665	1.22027
1.72834	1.04267
1.41081	1.27009
1.0928	1.5741
1.01044	0.378978
1.4977	1.82391
1.5407	1.04041
1.56611	1.6032
0.414467	1.28943
0.772429	1.4015
1.2551	1.43123
1.04477	0.908363
0.914457	0.758344
0.906471	1.15255
1.16028	1.26858
1.2771	1.1086
1.11604	1.34632
1.35536	1.22746
1.2357	0.622494
0.626672	1.18168
1.18962	0.264145
0.594938	1.18956
0.911559	0.498575
0.904654	0.712508
1.01056	0.809054
0.892093	0.607509
0.275349	0.517856
0.363071	0.264712
0.833798	0.424709
0.338562	0.999276
1.24176	0.56425
0.942235	0.76154
0.896714	0.632099
0.66814	0.891167
0.500028	0.463068
0.404483	0.401633
0.579212	0.863321
	0.759037
	1.05647
	0.712345

## Sheet: Response(3D)
Response Assay: 5 males placed on plate with 10 fem-1 adults. 1 = initiated mating within 6 minutes. 0 = did not initiate mating within 6 minutes
2020-09-01				2020-09-02				2020-09-04				2020-09-09
#	WT	ogt-1		#	WT	ogt-1		#	WT	ogt-1		#	WT	ogt-1
1	1	1		1	1	1		1	1	1		1	1	1
2	1	1		2	1	1		2	1	1		2	0	1
3	1	1		3	1	0		3	1	1		3	0	0
4	1	0		4	1	0		4	1	1		4	0	0
5	0			5	1	0		5	1	0		5	0	0
6	1	1		6	1	1		6	1	1		6	1	1
7	1	1		7	1	1		7	1	0		7	1	0
8	1	1		8	1	1		8	1	0		8	1	0
9	1	0		9	0	0		9	0	0		9	0	0
10	0	0		10	0	0		10	0	0		10	0	0
11	1	1		11	1	1		11	1	1		11	1	0
12	1	0		12	1	1		12	1	1		12	1	0
13	1	0		13	1	1		13	1	0		13	1	0
14	1	0		14	0	1		14	1	0		14	0	0
15	1			15	0	1		15	0	0		15	0	0
16	1	1		16	1	1		16	1	1		16	1	1
17	1	1		17	1	1		17	1	1		17	1	1
18	1	0		18	0	1		18	1	1		18	1	0
19	1	0		19	0	0		19	0	0		19	1	0
20	1	0		20	0	0		20	0	0		20	0	0
				21	1	1		21	1	1		21	1	1
				22	1	1		22	1	1		22	1	1
				23	1	1		23	1	1		23	1	0
				24	1	0		24	1	1		24	0	0
				25	1	0		25	1	1		25	0	0
								26	1	1		26	1	0
								27	1	1		27	0	0
								28	1	0		28	0	0
								29	1	0		29	0	0
								30	1	0		30	0	0
	Initiated	No initiation	total		Initiated	No initiation	total		Initiated	No initiation	total		Initiated	No initiation	total			Initiated	No initiation	total
WT	18	2	20		18	7	25		25	5	30		15	15	30		WT	76	29	105
ogt-1	9	9	18		16	9	25		17	13	30		7	23	30		ogt-1	49	54	103
																		%init	%noinit
																	WT	0.72381	0.27619
																	ogt-1	0.475728	0.524272
