# Supplementary material for: O-GlcNAc transferase plays a non-catalytic role in C. elegans male fertility
Source: PLoS Genet. 2022 Nov 16;18(11):e1010273. doi: 10.1371/journal.pgen.1010273 (PMC9710795; doi:10.1371/journal.pgen.1010273)
Supplement: S4 Table — (XLSX) [file pgen.1010273.s012.xlsx]

## Sheet: fem(4C)
ogt-1::gfp	ogt-1(jah01)	ogt-1[H612A]	ogt-1[K957M]
74	99	140	84
89	0	95	77
188	0	60	71
109	0	68	135
88	0	119	56
89	37	110	93
86	50	116	128
10	1	97	33
89	115	111	33
81	0	78	49
57	119	144	120
120	31	151	159
122	0	108	127
131	133	157	166
127	118	93	42
147	182	149	99
130	32	150	96
135	25	94	161
93	41	155	154
167	26	135	169
79	0	108	26
112	0	125	87
157	0	178	94
145	0	119	140
136	144	131	130
153	94	125	24
134	104	81	110
155	10	145	119
160	0	138	58
135		80	119
		165	82
		57	5
		149	130
		156	46
		146	171
		128	9
		168	108
		106	102
			0
			0

## Sheet: Leaving(4D)
2022-01-26	him-5		ogt-1		dpy-7p::ogt-1		K957M
Hour	#remaining	%remaining	#remaining	%remaining	#remaining	%remaining	#remaining	%remaining
0	22	100	23	100	23	100	23	100
1	22	100	23	100	23	100	23	100
2	22	100	23	100	23	100	22	95.6522
3	19	86.3636	23	100	23	100	22	95.6522
4	18	81.8182	23	100	21	91.3043	22	95.6522
5	17	77.2727	23	100	21	91.3043	22	95.6522
6	15	68.1818	23	100	21	91.3043	22	95.6522
7	15	68.1818	23	100	21	91.3043	22	95.6522
8	15	68.1818	23	100	20	86.9565	22	95.6522
12	14	63.6364	23	100	19	82.6087	14	60.8696
24	8	36.3636	15	65.2174	9	39.1304	4	17.3913
2022-01-27	him-5		ogt-1				K957M
Hour	#remaining	%remaining	#remaining	%remaining			#remaining	%remaining
0	24	100	23	100			24	100
1	24	100	23	100			24	100
2	22	91.6667	23	100			24	100
3	20	83.3333	23	100			24	100
4	18	75	23	100			24	100
5	17	70.8333	23	100			24	100
6	16	66.6667	23	100			24	100
7	15	62.5	23	100			20	83.3333
8	15	62.5	22	95.6522			20	83.3333
12	13	54.1667	21	91.3043			18	75
24	8	33.3333	11	47.8261			9	37.5
2022-02-02	him-5		ogt-1		dpy-7p::ogt-1		K957M
Hour	#remaining	%remaining	#remaining	%remaining	#remaining	%remaining	#remaining	%remaining
0	22	100	22	100	26	100	22	100
1	21	95.4545	22	100	26	100	22	100
2	18	81.8182	22	100	25	96.1538	22	100
3	18	81.8182	22	100	24	92.3077	20	90.9091
4	18	81.8182	22	100	21	80.7692	19	86.3636
5	18	81.8182	21	95.4545	21	80.7692	17	77.2727
6	18	81.8182	21	95.4545	19	73.0769	15	68.1818
7	17	77.2727	19	86.3636	18	69.2308	14	63.6364
8	16	72.7273	18	81.8182	15	57.6923	13	59.0909
12	13	59.0909	16	72.7273	13	50	9	40.9091
24	8	36.3636	10	45.4545	9	34.6154	1	4.54545
Combined	him-5		ogt-1		dpy-7p::ogt-1		K957M
Hour	#remaining	%remaining	#remaining	%remaining	#remaining	%remaining	#remaining	%remaining
0	68	100	68	100	49	100	69	100
1	67	98.5294	68	100	49	100	69	100
2	62	91.1765	68	100	48	97.9592	68	98.5507
3	57	83.8235	68	100	47	95.9184	66	95.6522
4	54	79.4118	68	100	42	85.7143	65	94.2029
5	52	76.4706	67	98.5294	42	85.7143	63	91.3043
6	49	72.0588	67	98.5294	40	81.6327	61	88.4058
7	47	69.1176	65	95.5882	39	79.5918	56	81.1594
8	46	67.6471	63	92.6471	35	71.4286	55	79.7101
12	40	58.8235	60	88.2353	32	65.3061	41	59.4203
24	24	35.2941	36	52.9412	18	36.7347	14	20.2899
Fig 4D
Combined %
Hour	him-5	ogt-1	dpy-7::ogt-1	ogt-1[K957M]
0	100	100	100	100
1	98.5294	100	100	100
2	91.1765	100	97.9592	98.5507
3	83.8235	100	95.9184	95.6522
4	79.4118	100	85.7143	94.2029
5	76.4706	98.5294	85.7143	91.3043
6	72.0588	98.5294	81.6327	88.4058
7	69.1176	95.5882	79.5918	81.1594
8	67.6471	92.6471	71.4286	79.7101
12	58.8235	88.2353	65.3061	59.4203
24	35.2941	52.9412	36.7347	20.2899
