# Supplementary material for: O-GlcNAc transferase plays a non-catalytic role in C. elegans male fertility
Source: PLoS Genet. 2022 Nov 16;18(11):e1010273. doi: 10.1371/journal.pgen.1010273 (PMC9710795; doi:10.1371/journal.pgen.1010273)
Supplement: S5 Table — (XLSX) [file pgen.1010273.s013.xlsx]

## Sheet: Summary
Data underlying S6 Fig, video mating analysis. Summary data on this sheet, more data on other sheets
S6A Turn quality
S6B Location of vulva
S6C Dwell time at vulva
"wild-type" him-5									ogt-1;him-5
Males tested (n)	60								Males tested (n)	115
Males that mated (n')	30								Males that mated (n')	48
																		Fold change (ogt-1;him-5 value / him-5 value)
him-5	# inits	TotTurn	%G	%S	%M	#Lov	%Lov		ogt-1;him-5	# inits	TotTurn	%G	%S	%M	#Lov	%Lov			# inits	TotTurn	%G	%S	%M	#Lov	%Lov
Totals>	52	187	95.7219	2.6738	1.60428	55	57.2917		Totals>	71	120	80	7.5	12.5	39	59.0909		Totals>	1.36538	0.641711	0.835754	2.805	7.79167	0.709091	1.0314
Norm to n	0.866667	3.11667	1.59537	0.0445633	0.026738	0.916667	0.954861		Norm to n	0.617391	1.04348	0.695652	0.0652174	0.108696	0.33913	0.513834		Norm to n	0.712375	0.334806	0.436046	1.46348	4.06522	0.36996	0.538124
Norm to n'	1.73333	6.23333	3.19073	0.0891266	0.0534759	1.83333	1.90972		Norm to n'	1.47917	2.5	1.66667	0.15625	0.260417	0.8125	1.23106		Norm to n'	0.853365	0.40107	0.522346	1.75313	4.86979	0.443182	0.644628
																		Log2 fold change
																			# inits	TotTurn	%G	%S	%M	#Lov	%Lov
																		Totals>	0.44930740136359	-0.640003864279118	-0.258849412263982	1.48800077083407	2.96193195916648	-0.495957494662411	0.0446108867002917
																		Norm to n	-0.489292053972267	-1.57860331961497	-1.19744886759984	0.549401315498211	2.02333250383062	-1.43455694999827	-0.893988568635565
																		Norm to n'	-0.228764503749048	-1.31807576939176	-0.93692131737662	0.809928865721431	2.28386005405384	-1.17402939977505	-0.633461018412346

## Sheet: S6A,B
These numbers are on a per-worm basis, each ID (e.g. h4-1) represents an individual male which engaged in mating. No IDs are assigned to the many males which were tested but did not engage in mating.
Initiation defined as the start of contact between the male tail and a fem-1 mate. One male can initiate multiple times if they leave their mate and initiate again with the same or a different fem-1
For definitions of turn quality designations (Good, Sloppy, Missed), see manuscript and the paper which first defined the terms: Loer and Kenyon 1993.
For each male, # Lov is how many times they find the vulva, # enc is how many times they encounter the vulva, which can be passing by w/o stopping, or Lov
		Turns							LOV							Turns							LOV
him-5	# inits	Good	Sloppy	Missed	TotTurn	%G	%S	%M	# Lov	# enc	%Lov			ogt-1;him-5	# inits	Good	Sloppy	Missed	TotTurn	%G	%S	%M	# Lov	# enc	%Lov
Totals>	52	179	5	3	187	95.7219	2.6738	1.60428	55	96	57.2917			Totals>	71	96	9	15	120	80	7.5	12.5	39	66	59.0909
h1-1	1	4			4	100	0	0	1	3	33.3333			o1-1	2	2	2		4	50	50	0	1	1	100
h1-2	1	1		1	2	50	0	50						o1-2	1	2			2	100	0	0	1	2	50
h1-3					0									o1-3	2	4	1		5	80	20	0	2	2	100
h2-1	4	4	2		6	66.6667	33.3333	0	4	5	80			o1-4					0																		him-5	ogt-1
h2-2	1	3			3	100	0	0	2	2	100			o2-1	2	1	2	4	7	14.2857	28.5714	57.1429														# Lov	54	39
h3-1					0									o2-2	1		1	2	3	0	33.3333	66.6667														# pass	42	27
h3-2					0									o3-1	1				0																	# enc	96	66
h3-3	1				0									o3-2	1	1			1	100	0	0
h4-1	2				0									o4-1	1				0
h4-2	1	7			7	100	0	0	0	4	0			o6-1	1	1			1	100	0	0	1	3	33.3333
h4-3					0									o7-1	1	2			2	100	0	0	2	2	100
h4-4	1				0									o7-2	1	3			3	100	0	0	0	1	0
h5-1	1				0									o9-1	1	2			2	100	0	0	2	2	100
h5-2	2				0									o10-1	1	7			7	100	0	0	2														him-5	ogt-1
h6-1	2	6			6	100	0	0	1	3	33.3333			o10-2	1	3	1		4	75	25	0	2	5	40											total males tested	60	115
h6-2	4	7			7	100	0	0	3	5	60			o11-1	1				0																	total Lov / total males tested	0.9	0.33913
h6-3	4	16			16	100	0	0	5	5	100			o11-2	1	2			2	100	0	0	1	1	100
h6-4	2	5			5	100	0	0	7	7	100			o11-3	3	3		1	4	75	0	25	1	1	100
h6-5	1	24			24	100	0	0	5	16	31.25			o11-4	1	3			3	100	0	0	1	1	100
h6-6	1	29			29	100	0	0	5	7	71.4286			o12-1	4			2	2	0	0	100	0	1	0
h9-1	1			1	1	0	0	100						o12-2	1	1			1	100	0	0	1	1	100
h10-1	1	4	1	1	6	66.6667	16.6667	16.6667	1	2	50			o13-1	1				0
h10-2	1				0									o13-2	1	4			4	100	0	0	2	4	50
h11-1	2	19			19	100	0	0	0	11	0			o13-3	1				0
h11-2	2	3			3	100	0	0	1	2	50			o13-4	1	2			2	100	0	0
h11-3	3	1	1		2	50	50	0	1	1	100			o13-5	1				0
h11-4	1	5			5	100	0	0	2	2	100			o14-1	1				0
h11-5	1	2			2	100	0	0	1	1	100			o14-2	1				0
h12-1	3	3			3	100	0	0	1	2	50			o14-3	1				0
h12-2	1	8			8	100	0	0	4	5	80			o14-4	1	10			10	100	0	0	2	5	40
h12-3	1	5			5	100	0	0	1	2	50			o14-5	2	1	1	1	3	33.3333	33.3333	33.3333	1	2	50
h12-4	4	1			1	100	0	0	2	2	100			o14-6	1			2	2	0	0	100	1	1	100
h12-5	1	13			13	100	0	0	4	5	80			o15-1	4	2			2	100	0	0	2	2	100
h12-6	1	9	1		10	90	10	0	4	4	100			o15-2	3				0
														o15-3	4	5			5	100	0	0	3	4	75
														o15-4	2				0
														o15-5	2	4			4	100	0	0	1	2	50
														o16-1	1	8			8	100	0	0	5	5	100
														o16-2	2				0
														o16-3	1				0
														o16-4	3	4	1	1	6	66.6667	16.6667	16.6667	1	4	25
														o16-5	1				0
														o17-1	1	6			6	100	0	0	0	2	0
														o17-2	1				0				1	2	50
														o17-3	1				0
														o17-4	2	1			1	100	0	0
														o17-5	1	7			7	100	0	0	2	5	40
														o17-6	1	2		2	4	50	0	50	1	3	33.3333
														o17-7	1	3			3	100	0	0	0	2	0
Males tested		60												Males tested		115
Males which mated		30												Males which mated		48

## Sheet: S6C
These values represent the time in seconds between the male stopping at the vulva and the male serperating from the vulva. Values were censored if another worm physically interupted the mating, or if the video ended before the male disconnected.
WT	ogt-1
	16
	207
	20
26
9
55
	38
	48
	57
63	29
42
9
	41
12
54	68
13
13
74	39
	4
	26
58	12
	9
	29
	86
	16
12	47
77
57	4
	6
76
48	3
82
103
	130
15
7	42
	132
13	115
143	12
132
13
19
23
17
	70
12
