# Supplementary material for: O-GlcNAc transferase plays a non-catalytic role in C. elegans male fertility
Source: PLoS Genet. 2022 Nov 16;18(11):e1010273. doi: 10.1371/journal.pgen.1010273 (PMC9710795; doi:10.1371/journal.pgen.1010273)
Supplement: S6 Table — (XLSX) [file pgen.1010273.s014.xlsx]

## Sheet: Summary
Data shown in S8A Fig. Individual raw values from each replication of the experiment are in the tabs named with the date of the experiment. "byMin" compiles the values and calculates the values shown here.
genotype	WT	ogt-1	dpy-7::ogt-1	K957M
# init	96	84	94	95
# no init	8	21	11	9
total	104	105	105	104
Fisher's exact test	P value
WT v ogt-1	0.0153
WT v dpy-7::ogt-1	0.6315
WT v K957M	>0.9999
ogt-1 v dpy-7::ogt-1	0.0828
ogt-1 v K957M	0.0288

## Sheet: 12-14-21
him-5				ogt-1				dpy-7::ogt-1				K957M
m	ss	sec	seconds	m	ss	sec	seconds	m	ss	sec	seconds	m	ss	sec	seconds
	25	25	25		15	15	15		46	46	46		14	14	14
	27	27	52	1	15	75	90		39	39	85		22	22	36
	59	59	111	1	11	71	161		53	53	138		55	55	91
	47	47	158		48	48	209	2	32	152	290		7	7	98
2	59	179	337		na	#VALUE!	#VALUE!		25	25	315		29	29	127
	22	22	22		29	29	29		29	29	29		25	25	25
	6	6	28		4	4	33		4	4	33		24	24	49
1	20	80	108		19	19	52		29	29	62	1	54	114	163
	1	1	109	1	42	102	154		7	7	69	1	0	60	223
	15	15	124	1	4	64	218		4	4	73		35	35	258
	19	19	19		46	46	46		24	24	24		15	15	15
	19	19	38		4	4	50	1	51	111	135	1	39	99	114
	7	7	45	1	34	94	144		3	3	138		13	13	127
	39	39	84	1	5	65	209		53	53	191	1	31	91	218
	na	#VALUE!	#VALUE!		na	#VALUE!	#VALUE!	1	54	114	305		36	36	254
	20	20	20		42	42	42	1	39	99	99	1	18	78	78
	53	53	73		17	17	59		11	11	110		5	5	83
	6	6	79	1	35	95	154		28	28	138		6	6	89
1	2	62	141		45	45	199		54	54	192	1	29	89	178
	22	22	163	2	28	148	347		na	#VALUE!	#VALUE!	1	13	73	251
			19				18				19				20
			1				2				1				0
			20				20				20				20

## Sheet: 12-10-21
him-5				ogt-1				dpy-7::ogt-1				K957M
m	ss	sec	seconds	m	ss	sec	seconds	m	ss	sec	seconds	m	ss	sec	seconds
	54	54	54		54	54	54		26	26	26		26	26	26
	28	28	82		13	13	67		20	20	46		11	11	37
	15	15	97		11	11	78		13	13	59		5	5	42
1	4	64	161	2	41	161	239		44	44	103	1	36	96	138
	42	42	203		na	#VALUE!	#VALUE!	2	15	135	238	1	56	116	254
	30	30	30	2	7	127	127	1	57	117	117		43	43	43
	4	4	34		19	19	146		45	45	162		18	18	61
	10	10	44		40	40	186	2	2	122	284		36	36	97
1	4	64	108	2	27	147	333		16	16	300		44	44	141
3	45	225	333		na	#VALUE!	#VALUE!		na	#VALUE!	#VALUE!	2	25	145	286
	16	16	16		40	40	40		23	23	23		35	35	35
1	16	76	92		7	7	47	1	19	79	102		30	30	65
	17	17	109	1	2	62	109		18	18	120		26	26	91
	16	16	125		10	10	119	1	17	77	197		43	43	134
1	41	101	226		26	26	145		39	39	236	1	26	86	220
	28	28	28	1	5	65	65		30	30	30		53	53	53
	26	26	54		4	4	69		27	27	57		34	34	87
	12	12	66		16	16	85		4	4	61		4	4	91
	na	#VALUE!	#VALUE!		8	8	93		20	20	81		13	13	104
				1	20	80	173		55	55	136		18	18	122
			18				18				19				20
			1				2				1				0
			19				20				20				20

## Sheet: 12-7-21
him-5				ogt-1				dpy-7::ogt-1				K957M
m	ss	sec	seconds	m	ss	sec	seconds	m	ss	sec	seconds	m	ss	sec	seconds
	36	36	36	2	13	133	133		39	39	39		21	21	21
1	27	87	123		55	55	188		5	5	44		21	21	42
	39	39	162		9	9	197		9	9	53	1	15	75	117
	23	23	185		na	#VALUE!	#VALUE!		59	59	112	1	25	85	202
1	36	96	281		na	#VALUE!	#VALUE!	1	8	68	180		-5	-5	197
1	8	68	68		50	50	50	1	12	72	72	1	31	91	91
	52	52	120		33	33	83	2	16	136	208	1	4	64	155
1	53	113	233		31	31	114		10	10	218		4	4	159
	6	6	239		15	15	129		43	43	261	1	6	66	225
	na	#VALUE!	#VALUE!		37	37	166					1	58	118	343
	11	11	11		33	33	33		51	51	51		26	26	26
	31	31	42		24	24	57		29	29	80		46	46	72
	2	2	44		34	34	91	1	55	115	195	1	26	86	158
1	25	85	129		51	51	142	2	30	150	345		50	50	208
	27	27	156		na	#VALUE!	#VALUE!		na	#VALUE!	#VALUE!	1	58	118	326
	20	20	20		34	34	34		55	55	55		46	46	46
	12	12	32		58	58	92		41	41	96		24	24	70
	13	13	45		11	11	103		35	35	131		16	16	86
	28	28	73		na	#VALUE!	#VALUE!		18	18	149		33	33	119
	35	35	108	1	30	90	90	3	28	208	357		6	6	125
	17	17	17		43	43	43		36	36	36		45	45	45
	46	46	63	1	6	66	109		10	10	46		47	47	92
	11	11	74		14	14	123		49	49	95	4	9	249	341
	16	16	90	1	34	94	217		35	35	130		24	24	365
	20	20	110		29	29	246	3	44	224	354		na	#VALUE!	#VALUE!
									na	#VALUE!	#VALUE!
			24				21				23				24
			1				4				2				1
			25				25				25				25
Notes; 2nd round of dpy-7 had only 4 males. An extra male was added to round 5. However, I may throw out round 5 because by then one or two fem-1s had died, and males frequently mated with them

## Sheet: 12-3-21
him-5				ogt-1				dpy-7::ogt-1				K957M
m	ss	sec	seconds	m	ss	sec	seconds	m	ss	sec	seconds	m	ss	sec	seconds
	10	10	10		17	17	17	1	14	74	74	1	4	64	64
	5	5	15		40	40	57		7	7	81		13	13	77
	28	28	43	1	50	110	167	4	34	274	355		34	34	111
	25	25	68		1	1	168		na	#VALUE!	#VALUE!	2	34	154	265
	14	14	82		24	24	192		na	#VALUE!	#VALUE!		na	#VALUE!	#VALUE!
	19	19	19	2	30	150	150		28	28	28		43	43	43
	42	42	61	2	13	133	283		20	20	48		10	10	53
	16	16	77		na	#VALUE!	#VALUE!		46	46	94		42	42	95
	10	10	87		na	#VALUE!	#VALUE!		31	31	125		45	45	140
	17	17	104		na	#VALUE!	#VALUE!		17	17	142	2	47	167	307
	44	44	44	2	9	129	129	1	30	90	90		33	33	33
1	1	61	105	1	31	91	220		3	3	93		23	23	56
1	6	66	171		4	4	224		16	16	109	1	54	114	170
	9	9	180		na	#VALUE!	#VALUE!		49	49	158	1	32	92	262
	na	#VALUE!	#VALUE!		na	#VALUE!	#VALUE!		16	16	174	1	36	96	358
	44	44	44		44	44	44	1	16	76	76		50	50	50
	14	14	58		20	20	64	1	8	68	144		34	34	84
	5	5	63		56	56	120		30	30	174		15	15	99
	43	43	106		24	24	144		10	10	184		19	19	118
	8	8	114	3	4	184	328	1	30	90	274		26	26	144
			19				15				18				19
			1				5				2				1
			20				20				20				20

## Sheet: 8-20-22
him-5				ogt-1				dpy-7::ogt-1				K957M
m	ss	sec	seconds	m	ss	sec	seconds	m	ss	sec	seconds	m	ss	sec	seconds
	38	38	38		38	38	38	1	24	84	84	2	22	142	142
	11	11	49	2	27	147	185		5	5	89		26	26	168
1	22	82	131		20	20	205		28	28	117		na	#VALUE!	#VALUE!
	5	5	136		8	8	213		41	41	158		na	#VALUE!	#VALUE!
	24	24	160		na	#VALUE!	#VALUE!		na	#VALUE!	#VALUE!		na	#VALUE!	#VALUE!
	10	10	10		31	31	31		51	51	51		35	35	35
	25	25	35		49	49	80	1	1	61	112		5	5	40
3	28	208	243		na	#VALUE!	#VALUE!		28	28	140		56	56	96
1	6	66	309		na	#VALUE!	#VALUE!		37	37	177	4	23	263	359
	na	#VALUE!	#VALUE!		na	#VALUE!	#VALUE!		na	#VALUE!	#VALUE!		na	#VALUE!	#VALUE!
	9	9	9	1	4	64	64	1	52	112	112		11	11	11
	31	31	40		15	15	79		4	4	116		1	1	12
1	38	98	138	3	54	234	313	2	31	151	267	2	42	162	174
2	32	152	290		na	#VALUE!	#VALUE!		na	#VALUE!	#VALUE!		na	#VALUE!	#VALUE!
	na	#VALUE!	#VALUE!		na	#VALUE!	#VALUE!		na	#VALUE!	#VALUE!		na	#VALUE!	#VALUE!
	na	#VALUE!	#VALUE!		na	#VALUE!	#VALUE!		na	#VALUE!	#VALUE!
	33	33	33	3	20	200	200		37	37	37		10	10	10
2	1	121	154		10	10	210		14	14	51		35	35	45
	11	11	165	1	50	110	320		21	21	72		45	45	90
	na	#VALUE!	#VALUE!		na	#VALUE!	#VALUE!		47	47	119		40	40	130
	na	#VALUE!	#VALUE!		na	#VALUE!	#VALUE!		na	#VALUE!	#VALUE!		na	#VALUE!	#VALUE!
			16				12				15				13
			5				9				6				7
			21				21				21				20

## Sheet: byMin
					1 min	60				2 min	120				3 min	180				4 min	240				5 min	300				6 min	360
him-5	ogt-1	dpy-7::ogt-1	K957M		him-5	ogt-1	dpy-7::ogt-1	K957M		him-5	ogt-1	dpy-7::ogt-1	K957M		him-5	ogt-1	dpy-7::ogt-1	K957M		him-5	ogt-1	dpy-7::ogt-1	K957M		him-5	ogt-1	dpy-7::ogt-1	K957M		him-5	ogt-1	dpy-7::ogt-1	K957M
10	17	74	64		1	1	0	0		1	1	1	1		1	1	1	1		1	1	1	1		1	1	1	1		1	1	1	1
15	57	81	77		1	1	0	0		1	1	1	1		1	1	1	1		1	1	1	1		1	1	1	1		1	1	1	1
43	167	355	111		1	0	0	0		1	0	0	1		1	1	0	1		1	1	0	1		1	1	0	1		1	1	1	1
68	168	600	265		0	0	0	0		1	0	0	0		1	1	0	0		1	1	0	0		1	1	0	1		1	1	0	1
82	192	600	600		0	0	0	0		1	0	0	0		1	0	0	0		1	1	0	0		1	1	0	0		1	1	0	0
19	150	28	43		1	0	1	1		1	0	1	1		1	1	1	1		1	1	1	1		1	1	1	1		1	1	1	1
61	283	48	53		0	0	1	1		1	0	1	1		1	0	1	1		1	0	1	1		1	1	1	1		1	1	1	1
77	600	94	95		0	0	0	0		1	0	1	1		1	0	1	1		1	0	1	1		1	0	1	1		1	0	1	1
87	600	125	140		0	0	0	0		1	0	0	0		1	0	1	1		1	0	1	1		1	0	1	1		1	0	1	1
104	600	142	307		0	0	0	0		1	0	0	0		1	0	1	0		1	0	1	0		1	0	1	0		1	0	1	1
44	129	90	33		1	0	0	1		1	0	1	1		1	1	1	1		1	1	1	1		1	1	1	1		1	1	1	1
105	220	93	56		0	0	0	1		1	0	1	1		1	0	1	1		1	1	1	1		1	1	1	1		1	1	1	1
171	224	109	170		0	0	0	0		0	0	1	0		1	0	1	1		1	1	1	1		1	1	1	1		1	1	1	1
180	600	158	262		0	0	0	0		0	0	0	0		0	0	1	0		1	0	1	0		1	0	1	1		1	0	1	1
600	600	174	358		0	0	0	0		0	0	0	0		0	0	1	0		0	0	1	0		0	0	1	0		0	0	1	1
44	44	76	50		1	1	0	1		1	1	1	1		1	1	1	1		1	1	1	1		1	1	1	1		1	1	1	1
58	64	144	84		1	0	0	0		1	1	0	1		1	1	1	1		1	1	1	1		1	1	1	1		1	1	1	1
63	120	174	99		0	0	0	0		1	0	0	1		1	1	1	1		1	1	1	1		1	1	1	1		1	1	1	1
106	144	184	118		0	0	0	0		1	0	0	1		1	1	0	1		1	1	1	1		1	1	1	1		1	1	1	1
114	328	274	144		0	0	0	0		1	0	0	0		1	0	0	1		1	0	0	1		1	0	1	1		1	1	1	1
36	133	39	21		1	0	1	1		1	0	1	1		1	1	1	1		1	1	1	1		1	1	1	1		1	1	1	1
123	188	44	42		0	0	1	1		0	0	1	1		1	0	1	1		1	1	1	1		1	1	1	1		1	1	1	1
162	197	53	117		0	0	1	0		0	0	1	1		1	0	1	1		1	1	1	1		1	1	1	1		1	1	1	1
185	600	112	202		0	0	0	0		0	0	1	0		0	0	1	0		1	0	1	1		1	0	1	1		1	0	1	1
281	600	180	197		0	0	0	0		0	0	0	0		0	0	0	0		0	0	1	1		1	0	1	1		1	0	1	1
68	50	72	91		0	1	0	0		1	1	1	1		1	1	1	1		1	1	1	1		1	1	1	1		1	1	1	1
120	83	208	155		0	0	0	0		0	1	0	0		1	1	0	1		1	1	1	1		1	1	1	1		1	1	1	1
233	114	218	159		0	0	0	0		0	1	0	0		0	1	0	1		1	1	1	1		1	1	1	1		1	1	1	1
239	129	261	225		0	0	0	0		0	0	0	0		0	1	0	0		1	1	0	1		1	1	1	1		1	1	1	1
600	166		343		0	0		0		0	0		0		0	1		0		0	1		0		0	1		0		0	1		1
11	33	51	26		1	1	1	1		1	1	1	1		1	1	1	1		1	1	1	1		1	1	1	1		1	1	1	1
42	57	80	72		1	1	0	0		1	1	1	1		1	1	1	1		1	1	1	1		1	1	1	1		1	1	1	1
44	91	195	158		1	0	0	0		1	1	0	0		1	1	0	1		1	1	1	1		1	1	1	1		1	1	1	1
129	142	345	208		0	0	0	0		0	0	0	0		1	1	0	0		1	1	0	1		1	1	0	1		1	1	1	1
156	600	600	326		0	0	0	0		0	0	0	0		1	0	0	0		1	0	0	0		1	0	0	0		1	0	0	1
20	34	55	46		1	1	1	1		1	1	1	1		1	1	1	1		1	1	1	1		1	1	1	1		1	1	1	1
32	92	96	70		1	0	0	0		1	1	1	1		1	1	1	1		1	1	1	1		1	1	1	1		1	1	1	1
45	103	131	86		1	0	0	0		1	1	0	1		1	1	1	1		1	1	1	1		1	1	1	1		1	1	1	1
73	600	149	119		0	0	0	0		1	0	0	1		1	0	1	1		1	0	1	1		1	0	1	1		1	0	1	1
108	90	357	125		0	0	0	0		1	1	0	0		1	1	0	1		1	1	0	1		1	1	0	1		1	1	1	1
17	43	36	45		1	1	1	1		1	1	1	1		1	1	1	1		1	1	1	1		1	1	1	1		1	1	1	1
63	109	46	92		0	0	1	0		1	1	1	1		1	1	1	1		1	1	1	1		1	1	1	1		1	1	1	1
74	123	95	341		0	0	0	0		1	0	1	0		1	1	1	0		1	1	1	0		1	1	1	0		1	1	1	1
90	217	130	365		0	0	0	0		1	0	0	0		1	0	1	0		1	1	1	0		1	1	1	0		1	1	1	0
110	246	354	600		0	0	0	0		1	0	0	0		1	0	0	0		1	0	0	0		1	1	0	0		1	1	1	0
		600					0					0					0					0					0					0
54	54	26	26		1	1	1	1		1	1	1	1		1	1	1	1		1	1	1	1		1	1	1	1		1	1	1	1
82	67	46	37		0	0	1	1		1	1	1	1		1	1	1	1		1	1	1	1		1	1	1	1		1	1	1	1
97	78	59	42		0	0	1	1		1	1	1	1		1	1	1	1		1	1	1	1		1	1	1	1		1	1	1	1
161	239	103	138		0	0	0	0		0	0	1	0		1	0	1	1		1	1	1	1		1	1	1	1		1	1	1	1
203	600	238	254		0	0	0	0		0	0	0	0		0	0	0	0		1	0	1	0		1	0	1	1		1	0	1	1
30	127	117	43		1	0	0	1		1	0	1	1		1	1	1	1		1	1	1	1		1	1	1	1		1	1	1	1
34	146	162	61		1	0	0	0		1	0	0	1		1	1	1	1		1	1	1	1		1	1	1	1		1	1	1	1
44	186	284	97		1	0	0	0		1	0	0	1		1	0	0	1		1	1	0	1		1	1	1	1		1	1	1	1
108	333	300	141		0	0	0	0		1	0	0	0		1	0	0	1		1	0	0	1		1	0	0	1		1	1	1	1
333	600	600	286		0	0	0	0		0	0	0	0		0	0	0	0		0	0	0	0		0	0	0	1		1	0	0	1
16	40	23	35		1	1	1	1		1	1	1	1		1	1	1	1		1	1	1	1		1	1	1	1		1	1	1	1
92	47	102	65		0	1	0	0		1	1	1	1		1	1	1	1		1	1	1	1		1	1	1	1		1	1	1	1
109	109	120	91		0	0	0	0		1	1	0	1		1	1	1	1		1	1	1	1		1	1	1	1		1	1	1	1
125	119	197	134		0	0	0	0		0	1	0	0		1	1	0	1		1	1	1	1		1	1	1	1		1	1	1	1
226	145	236	220		0	0	0	0		0	0	0	0		0	1	0	0		1	1	1	1		1	1	1	1		1	1	1	1
28	65	30	53		1	0	1	1		1	1	1	1		1	1	1	1		1	1	1	1		1	1	1	1		1	1	1	1
54	69	57	87		1	0	1	0		1	1	1	1		1	1	1	1		1	1	1	1		1	1	1	1		1	1	1	1
66	85	61	91		0	0	0	0		1	1	1	1		1	1	1	1		1	1	1	1		1	1	1	1		1	1	1	1
600	93	81	104		0	0	0	0		0	1	1	1		0	1	1	1		0	1	1	1		0	1	1	1		0	1	1	1
	173	136	122			0	0	0			0	0	0			1	1	1			1	1	1			1	1	1			1	1	1
25	15	46	14		1	1	1	1		1	1	1	1		1	1	1	1		1	1	1	1		1	1	1	1		1	1	1	1
52	90	85	36		1	0	0	1		1	1	1	1		1	1	1	1		1	1	1	1		1	1	1	1		1	1	1	1
111	161	138	91		0	0	0	0		1	0	0	1		1	1	1	1		1	1	1	1		1	1	1	1		1	1	1	1
158	209	290	98		0	0	0	0		0	0	0	1		1	0	0	1		1	1	0	1		1	1	1	1		1	1	1	1
337	600	315	127		0	0	0	0		0	0	0	0		0	0	0	1		0	0	0	1		0	0	0	1		1	0	1	1
22	29	29	25		1	1	1	1		1	1	1	1		1	1	1	1		1	1	1	1		1	1	1	1		1	1	1	1
28	33	33	49		1	1	1	1		1	1	1	1		1	1	1	1		1	1	1	1		1	1	1	1		1	1	1	1
108	52	62	163		0	1	0	0		1	1	1	0		1	1	1	1		1	1	1	1		1	1	1	1		1	1	1	1
109	154	69	223		0	0	0	0		1	0	1	0		1	1	1	0		1	1	1	1		1	1	1	1		1	1	1	1
124	218	73	258		0	0	0	0		0	0	1	0		1	0	1	0		1	1	1	0		1	1	1	1		1	1	1	1
19	46	24	15		1	1	1	1		1	1	1	1		1	1	1	1		1	1	1	1		1	1	1	1		1	1	1	1
38	50	135	114		1	1	0	0		1	1	0	1		1	1	1	1		1	1	1	1		1	1	1	1		1	1	1	1
45	144	138	127		1	0	0	0		1	0	0	0		1	1	1	1		1	1	1	1		1	1	1	1		1	1	1	1
84	209	191	218		0	0	0	0		1	0	0	0		1	0	0	0		1	1	1	1		1	1	1	1		1	1	1	1
600	600	305	254		0	0	0	0		0	0	0	0		0	0	0	0		0	0	0	0		0	0	0	1		0	0	1	1
20	42	99	78		1	1	0	0		1	1	1	1		1	1	1	1		1	1	1	1		1	1	1	1		1	1	1	1
73	59	110	83		0	1	0	0		1	1	1	1		1	1	1	1		1	1	1	1		1	1	1	1		1	1	1	1
79	154	138	89		0	0	0	0		1	0	0	1		1	1	1	1		1	1	1	1		1	1	1	1		1	1	1	1
141	199	192	178		0	0	0	0		0	0	0	0		1	0	0	1		1	1	1	1		1	1	1	1		1	1	1	1
163	347	600	251		0	0	0	0		0	0	0	0		1	0	0	0		1	0	0	0		1	0	0	1		1	1	0	1
38	38	84	142		1	1	0	0		1	1	1	0		1	1	1	1		1	1	1	1		1	1	1	1		1	1	1	1
49	185	89	168		1	0	0	0		1	0	1	0		1	0	1	1		1	1	1	1		1	1	1	1		1	1	1	1
131	205	117	600		0	0	0	0		0	0	1	0		1	0	1	0		1	1	1	0		1	1	1	0		1	1	1	0
136	213	158	600		0	0	0	0		0	0	0	0		1	0	1	0		1	1	1	0		1	1	1	0		1	1	1	0
160	600	600	600		0	0	0	0		0	0	0	0		1	0	0	0		1	0	0	0		1	0	0	0		1	0	0	0
10	31	51	35		1	1	1	1		1	1	1	1		1	1	1	1		1	1	1	1		1	1	1	1		1	1	1	1
35	80	112	40		1	0	0	1		1	1	1	1		1	1	1	1		1	1	1	1		1	1	1	1		1	1	1	1
243	600	140	96		0	0	0	0		0	0	0	1		0	0	1	1		0	0	1	1		1	0	1	1		1	0	1	1
309	600	177	359		0	0	0	0		0	0	0	0		0	0	1	0		0	0	1	0		0	0	1	0		1	0	1	1
600	600	600	600		0	0	0	0		0	0	0	0		0	0	0	0		0	0	0	0		0	0	0	0		0	0	0	0
9	64	112	11		1	0	0	1		1	1	1	1		1	1	1	1		1	1	1	1		1	1	1	1		1	1	1	1
40	79	116	12		1	0	0	1		1	1	1	1		1	1	1	1		1	1	1	1		1	1	1	1		1	1	1	1
138	313	267	174		0	0	0	0		0	0	0	0		1	0	0	1		1	0	0	1		1	0	1	1		1	1	1	1
290	600	600	600		0	0	0	0		0	0	0	0		0	0	0	0		0	0	0	0		1	0	0	0		1	0	0	0
600	600	600	600		0	0	0	0		0	0	0	0		0	0	0	0		0	0	0	0		0	0	0	0		0	0	0	0
600	600	600			0	0	0			0	0	0			0	0	0			0	0	0			0	0	0			0	0	0
33	200	37	10		1	0	1	1		1	0	1	1		1	0	1	1		1	1	1	1		1	1	1	1		1	1	1	1
154	210	51	45		0	0	1	1		0	0	1	1		1	0	1	1		1	1	1	1		1	1	1	1		1	1	1	1
165	320	72	90		0	0	0	0		0	0	1	1		1	0	1	1		1	0	1	1		1	0	1	1		1	1	1	1
600	600	119	130		0	0	0	0		0	0	1	0		0	0	1	1		0	0	1	1		0	0	1	1		0	0	1	1
600	600	600	600
																														him-5	ogt-1	dpy-7::ogt-1	K957M
96	84	94	95		37	21	22	27		66	41	53	56		84	60	72	75		90	77	82	82		93	79	87	89		96	84	94	95	# init
8	21	11	9		67	84	83	77		38	64	52	48		20	45	33	29		14	28	23	22		11	26	18	15		8	21	11	9	# no init
104	105	105	104		104	105	105	104		104	105	105	104		104	105	105	104		104	105	105	104		104	105	105	104		104	105	105	104	total
0.923077	0.8	0.895238	0.913462		0.355769	0.2	0.209524	0.259615		0.634615	0.390476	0.504762	0.538462		0.807692	0.571429	0.685714	0.721154		0.865385	0.733333	0.780952	0.788462		0.894231	0.752381	0.828571	0.855769		0.923077	0.8	0.895238	0.913462
92.3077	80	89.5238	91.3462		35.5769	20	20.9524	25.9615		63.4615	39.0476	50.4762	53.8462		80.7692	57.1429	68.5714	72.1154		86.5385	73.3333	78.0952	78.8462		89.4231	75.2381	82.8571	85.5769		92.3077	80	89.5238	91.3462	% init
																														0.997588	0.568395	0.983261	0.994882
	init	no	%init		v WT	v ogt
WT	96	8	#REF!			0.0382
ogt-1	84	21	#REF!		0.0382
dpy-7::ogt-1	94	11	#REF!			0.1426
K957M	95	9	#REF!			0.0157
