# Supplementary material for: O-GlcNAc transferase plays a non-catalytic role in C. elegans male fertility
Source: PLoS Genet. 2022 Nov 16;18(11):e1010273. doi: 10.1371/journal.pgen.1010273 (PMC9710795; doi:10.1371/journal.pgen.1010273)
Supplement: S7 Table — (XLSX) [file pgen.1010273.s015.xlsx]

## Sheet: S8B
These numbers are on a per-worm basis, each ID (e.g. cya4) represents an individual male which engaged in mating. No IDs are assigned to the many males which were tested but did not engage in mating. Experimenter scoring turns was blinded to genotype
For definitions of turn quality designations (Good, Sloppy, Missed), see manuscript and the paper which first defined the terms: Loer and Kenyon 1993.
WT	Good	Sloppy	Missed	TotTurn	%G	%S	%M		ogt-1	Good	Sloppy	Missed	TotTurn	%G	%S	%M		K957M	Good	Sloppy	Missed	TotTurn	%G	%S	%M		dpy-7p::ogt-1	Good	Sloppy	Missed	TotTurn	%G	%S	%M
Totals>	182	2	2	186	97.8495	1.07527	1.07527		Totals>	117	6	11	134	87.3134	4.47761	8.20896		Totals>	268	3	7	278	96.4029	1.07914	2.51799		Totals>	87	4	3	94	92.5532	4.25532	3.19149
rus1	7			7	100	0	0		bro1	5	1		6	83.3333	16.6667	0		cre1	10			10	100	0	0		lim1	4			4	100	0	0
rus2	1			1	100	0	0		bro2	7		1	8	87.5	0	12.5		cre2	4			4	100	0	0		lim2	3			3	100	0	0
rus3	6		1	7	85.7143	0	14.2857		bro3	3		1	4	75	0	25		cre3	4			4	100	0	0		lim3				0	#DIV/0!	#DIV/0!	#DIV/0!
rus4	3			3	100	0	0		bro4	13			13	100	0	0		cre4	11			11	100	0	0		lim4	3			3	100	0	0
sea1	8			8	100	0	0		bro5	3	1	2	6	50	16.6667	33.3333		cre5	8	1	1	10	80	10	10		lim5	4		1	5	80	0	20
sea2	5			5	100	0	0		bro6	0			0	#DIV/0!	#DIV/0!	#DIV/0!		cre6	1			1	100	0	0		lim6		1		1	0	100	0
sea3	1			1	100	0	0		bro7	4			4	100	0	0		cre7	1			1	100	0	0		lim7	6			6	100	0	0
sea4	2			2	100	0	0		cri1	5			5	100	0	0		cre8	5			5	100	0	0		lim8	3			3	100	0	0
sla1	16			16	100	0	0		cri2	2			2	100	0	0		mag1	4	1		5	80	20	0		lim9		1		1	0	100	0
sla2	17			17	100	0	0		cri3	0			0	#DIV/0!	#DIV/0!	#DIV/0!		mag2	0			0	#DIV/0!	#DIV/0!	#DIV/0!		mus1	1			1	100	0	0
sla3	8			8	100	0	0		eme1	5		1	6	83.3333	0	16.6667		mag3	0			0	#DIV/0!	#DIV/0!	#DIV/0!		mus2	3			3	100	0	0
sla4	6			6	100	0	0		eme2	7	2	1	10	70	20	10		mag4	0			0	#DIV/0!	#DIV/0!	#DIV/0!		mus3	4			4	100	0	0
sla5	7			7	100	0	0		eme3	3		2	5	60	0	40		mag5	23			23	100	0	0		mus4	4		1	5	80	0	20
lav1	0			0	#DIV/0!	#DIV/0!	#DIV/0!		eme4	3			3	100	0	0		mag6	13		1	14	92.8571	0	7.14286		mus5	2			2	100	0	0
lav2	0			0	#DIV/0!	#DIV/0!	#DIV/0!		eme5	2			2	100	0	0		mag7	0			0	#DIV/0!	#DIV/0!	#DIV/0!		mus6	8			8	100	0	0
lav3	30			30	100	0	0		eme6	0			0	#DIV/0!	#DIV/0!	#DIV/0!		oli1	4			4	100	0	0		mus7	2			2	100	0	0
lav4	0			0	#DIV/0!	#DIV/0!	#DIV/0!		eme7	2			2	100	0	0		oli2	11			11	100	0	0		mus8	2			2	100	0	0
lav5	5			5	100	0	0		eme8	2			2	100	0	0		oli3	25			25	100	0	0		pur1	0			0	#DIV/0!	#DIV/0!	#DIV/0!
lav6	2			2	100	0	0		eme9	2			2	100	0	0		oli4	8			8	100	0	0		cya1	5			5	100	0	0
lav7	5			5	100	0	0		eme10	4			4	100	0	0		oli5	13			13	100	0	0		cya2	4			4	100	0	0
lav8	8			8	100	0	0		mil1	0			0	#DIV/0!	#DIV/0!	#DIV/0!		oli6	1			1	100	0	0		cya3	8			8	100	0	0
lav9	0			0	#DIV/0!	#DIV/0!	#DIV/0!		mil2	9			9	100	0	0		oli7	19			19	100	0	0		cya4	10	1		11	90.9091	9.09091	0
lav10	3			3	100	0	0		mil3	1			1	100	0	0		oli8	11			11	100	0	0		sil1	0			0	#DIV/0!	#DIV/0!	#DIV/0!
neo1	3			3	100	0	0		mil4	4			4	100	0	0		oli9	7			7	100	0	0		sil2	3		1	4	75	0	25
neo2	6	1		7	85.7143	14.2857	0		mil5	3	1	1	5	60	20	20		oli10	4			4	100	0	0		sil3	2			2	100	0	0
neo3	12			12	100	0	0		mil6	1	1	1	3	33.3333	33.3333	33.3333		sag1				0	#DIV/0!	#DIV/0!	#DIV/0!		sil4	0	1		1	0	100	0
neo4	8		1	9	88.8889	0	11.1111		mil7	0			0	#DIV/0!	#DIV/0!	#DIV/0!		sag2	3			3	100	0	0		sil5	2			2	100	0	0
neo5	4	1		5	80	20	0		sky1	9			9	100	0	0		sag3	8		1	9	88.8889	0	11.1111		sil6	3			3	100	0	0
neo6	9			9	100	0	0		sky2	2			2	100	0	0		sag4	4		1	5	80	0	20		sil7	0			0	#DIV/0!	#DIV/0!	#DIV/0!
									sky3	1			1	100	0	0		sag5	5			5	100	0	0		sil8	1			1	100	0	0
									sky4	8			8	100	0	0		sag6	18			18	100	0	0
									sky5	3			3	100	0	0		sag7	12	1	3	16	75	6.25	18.75
									sky6	1		1	2	50	0	50		sag8	6			6	100	0	0
									sky7	3			3	100	0	0		sag9	3			3	100	0	0
																		sag10	19			19	100	0	0
																		gol1	0			0	#DIV/0!	#DIV/0!	#DIV/0!
																		gol2	3			3	100	0	0
