# Supplementary material for: O-GlcNAc transferase plays a non-catalytic role in C. elegans male fertility
Source: PLoS Genet. 2022 Nov 16;18(11):e1010273. doi: 10.1371/journal.pgen.1010273 (PMC9710795; doi:10.1371/journal.pgen.1010273)
Supplement: S8 Table — (XLSX) [file pgen.1010273.s016.xlsx]

## Sheet: Sheet1
S1 Table DNA oligos used in this study
Name	Sequence (5' to 3')	Target	Purpose
DK11	AGGGCCGATAGGAAGAGGTT	ogt-1(jah01)	Genotyping
DK3	GAGCACTGAGGAGTAATACGC	ogt-1(jah01)	Genotyping
DK15	CGAATAGCCTGCTGAACGAG	ogt-1(jah01)	Genotyping
MWK453	CCACACTTCCCTGATGCCTAC	ogt-1(ok430)	Genotyping
DK5	CTGTCCGAGACCATTCTG	ogt-1(ok430)	Genotyping
MWK456	CTCTGCCCAACCCACGCGGA	ogt-1(ok430)	Genotyping
MWK457	TGAGCGTGATCTCCAATGAAG	ogt-1(ok430)	Genotyping
MF63	CAACTCGAAAATCAAGCGGCA C	ogt-1(ok1474)	Genotyping
MF80	CCTTTACAACAACCTTATCAG	ogt-1(ok1474)	Genotyping
MWK452	GCAATGGGAAGACTTGAAGAAGCG	ogt-1(ok1474)	Genotyping
MWK457	TGAGCGTGATCTCCAATGAAG	ogt-1(ok1474)	Genotyping
DK1	GGCATGGAAACCTAGTCC	oga-1(av82)	Genotyping
DK4	ATGGCACCTTGTTCTCCAAC	oga-1(av82)	Genotyping
DK2	ATAAATAACCAGCCATAACGGG	oga-1(av82)	Genotyping
MF38	GTTGTTGAAGGTAAGCCCCA	oga-1(ok1207)	Genotyping
MF41	CAATGTCGTCAATGGCTACG	oga-1(ok1207)	Genotyping
MF39	CGAATTTCAGGCTTCTACGG	oga-1(ok1207)	Genotyping
MF40	TAGGAAATATCCACGCGACC	oga-1(ok1207)	Genotyping
DK115	CGAAGAATGGACATCATTGGTCA	ogt-1 C-terminus	Genotyping ogt-1(dr84)[ogt-1::gfp]
DK8	taagcaCCCGGGatggagaagcccaattactt	ogt-1 ATG	cDNA cloning using XmaI
DK19	tgcttaACTAGTtttattaaaacgggaaagcaaaatcaagaa	ogt-1 3'UTR	cDNA cloning using SpeI
DK30	taagcaGTCGACgcacctttggtcttttattgtca	eft-3 promoter	promoter fragment cloning using SalI
DK33	tgcttaCCCGGGtgagcaaagtgtttcccaactg	eft-3 promoter	promoter fragment cloning using XmaI
DK65	taagcaGTCGACaatctcattccacgatttct	dpy-7 promoter	promoter fragment cloning using SalI
DK66	tgcttaCCCGGGttatctggaacaaaatgta	dpy-7 promoter	promoter fragment cloning using XmaI
DK67	tgcttaCCCGGGaCATttatctggaacaaaatgta	dpy-7 promoter	promoter fragment cloning using XmaI. Adds in-frame ATG to pPD95.67.
DK71	taagcaGTCGACaaactccgaactatgatgacgaaa	ges-1 promoter	promoter fragment cloning using SalI
DK72	tgcttaCCCGGGctgaattcaaagataagatatgt	ges-1 promoter	promoter fragment cloning using XmaI
DK73	tgcttaCCCGGGaCATctgaattcaaagataagatatgt	ges-1 promoter	promoter fragment cloning using XmaI. Adds in-frame ATG to pPD95.67.
DK116	taagcaGTCGACcgagtcaactgaaatccgttca	rgef-1 promoter	promoter fragment cloning using SalI
DK117	tgcttaCCCGGGcgtcgtcgtcgtcgatgc	rgef-1 promoter	promoter fragment cloning using XmaI
DK118	tgcttaCCCGGGaCATcgtcgtcgtcgtcgatgc	rgef-1 promoter	promoter fragment cloning using XmaI. Adds in-frame ATG to pPD95.67.
DK132	taagcaGTCGACaagcttcagtaaaagaagtagaa	unc-119 promoter	promoter fragment cloning using SalI
DK133	tgcttaCCCGGGattaatgggggtcgtccg	unc-119 promoter	promoter fragment cloning using XmaI
DK134	tgcttaCCCGGGaCATattaatgggggtcgtccg	unc-119 promoter	promoter fragment cloning using XmaI. Adds in-frame ATG to pPD95.67.
DK173	TTGCATGCCTGCAGGTCGACtatttcattgacattcggagtgca	hlh-3 promoter	promoter fragment cloning using SalI
DK174	GTCCTTTGGCCAATCCCGGGaCATattctgcaaatacagttgaaaaatttaatt	hlh-3 promoter	promoter fragment cloning using XmaI. Adds in-frame ATG to pPD95.67.
DK175	ggccccccctcgagGTCGACtatttcattgacattcggagtgca	hlh-3 promoter	promoter fragment cloning using SalI
DK176	TTGGGCTTCTCCATCCCGGGattctgcaaatacagttgaaaaatttaatt	hlh-3 promoter	promoter fragment cloning using XmaI
